# Supplementary material for: Serum Folate in Relation to Lipid Abnormalities in Community-Dwelling Adults: A Population-Based Cross-Sectional Study in Zhejiang Province, China
Source: Nutrients. 2026 Jun 22;18(12):2024. doi: 10.3390/nu18122024 (PMC13304543; doi:10.3390/nu18122024)
Supplement: Supplementary file 1 [file nutrients-18-02024-s001.zip]

Archive with 1 entries (1 files):
- nutrients-4372630-supplementary.pdf
